# Supplementary material for: Gamma Knife Radiosurgery for Pituitary Tumors: A Systematic Review and Meta-Analysis
Source: Cancers (Basel). 2021 Oct 5;13(19):4998. doi: 10.3390/cancers13194998 (PMC8508565; doi:10.3390/cancers13194998)
Supplement: Supplementary file 1 [file cancers-13-04998-s001.zip]

Archive with 1 entries (1 files):
- cancers-1393681-supplementary.pdf
